# Supplementary material for: A Machine Learning Method for Predicting Corrosion Weight Gain of Uranium and Uranium Alloys
Source: Materials (Basel). 2023 Jan 9;16(2):631. doi: 10.3390/ma16020631 (PMC9867464; doi:10.3390/ma16020631)
Supplement: Supplementary file 1 [file materials-16-00631-s001.zip]

Archive with 1 entries (1 files):
- materials-2115014-supplementary.xlsx
