# Supplementary material for: A Machine Learning Method for Predicting Corrosion Weight Gain of Uranium and Uranium Alloys
Source: Materials (Basel). 2023 Jan 9;16(2):631. doi: 10.3390/ma16020631 (PMC9867464; doi:10.3390/ma16020631)
Supplement: Supplementary file 1 [file materials-16-00631-s001.zip › materials-2115014-supplementary.xlsx]

## Sheet: Sheet1
Type	Impurity	Phase_number	Phase_type	Medium	Temperature(K)	Pressure	Time(h)	Weight_gain(mg/cm2)
2	0.0005	2	2.1	1	333	1.01325	31.5995	0.00062919
2	0.0005	2	2.1	1	333	1.01325	131.065	0.00119876
2	0.0005	2	2.1	1	333	1.01325	305.494	0.00202286
2	0.0005	2	2.1	1	333	1.01325	622.922	0.00287518
2	0.0005	2	2.1	1	333	1.01325	1186.57	0.00406956
2	0.0005	2	2.1	1	333	1.01325	2260.25	0.00545503
2	0.0005	2	2.1	1	333	1.01325	6462.23	0.00924371
2	0.0005	2	2.1	1	333	1.01325	11499.3	0.0130836
2	0.0005	2	2.1	1	333	1.01325	15062.5	0.0147105
2	0.0005	2	2.1	1	333	1.01325	20462.7	0.0175379
2	0.0005	2	2.1	1	353	1.01325	32.6938	0.00190772
2	0.0005	2	2.1	1	353	1.01325	126.678	0.0030487
2	0.0005	2	2.1	1	353	1.01325	305.494	0.00431516
2	0.0005	2	2.1	1	353	1.01325	622.922	0.00613334
2	0.0005	2	2.1	1	353	1.01325	1227.67	0.00822142
2	0.0005	2	2.1	1	353	1.01325	2111.47	0.0109743
2	0.0005	2	2.1	1	353	1.01325	6917.55	0.0175379
2	0.0005	2	2.1	1	353	1.01325	9699.46	0.0235087
2	0.0005	2	2.1	1	353	1.01325	12704.9	0.02791
2	0.0005	2	2.1	1	353	1.01325	15062.5	0.0295944
2	0.0005	2	2.1	1	353	1.01325	20462.7	0.0332744
2	0.0005	2	2.1	1	373	1.01325	47.4292	0.0030487
2	0.0005	2	2.1	1	373	1.01325	387.702	0.00775348
2	0.0005	2	2.1	1	373	1.01325	873.432	0.012339
2	0.0005	2	2.1	1	373	1.01325	1314.17	0.0147105
2	0.0005	2	2.1	1	373	1.01325	1721.37	0.0165397
2	0.0005	2	2.1	1	373	1.01325	2260.25	0.0175379
2	0.0005	2	2.1	1	373	1.01325	2861.51	0.0197187
2	0.0005	2	2.1	1	373	1.01325	3631.54	0.0221706
2	0.0005	2	2.1	1	373	1.01325	4443.71	0.0263215
2	0.0005	2	2.1	1	373	1.01325	6036.87	0.0295944
2	0.0005	2	2.1	1	373	1.01325	6917.55	0.0332744
2	0.0005	2	2.1	1	373	1.01325	7907.46	0.0352826
2	0.0005	2	2.1	1	373	1.01325	9374.81	0.0396698
2	0.0005	2	2.1	1	373	1.01325	12704.9	0.0531753
2	0.0005	2	2.1	1	373	1.01325	15062.5	0.0631309
2	0.0005	2	2.1	1	373	1.01325	16123.8	0.0752648
2	0.0005	2	2.1	1	373	1.01325	18476	0.0897309
2	0.0005	2	2.1	1	373	1.01325	20462.7	0.106977
2	0.0005	2	2.1	1	423	1.01325	11.8311	0.00431516
2	0.0005	2	2.1	1	423	1.01325	429.392	0.0209088
2	0.0005	2	2.1	1	423	1.01325	1146.86	0.02791
2	0.0005	2	2.1	1	423	1.01325	1721.37	0.0332744
2	0.0005	2	2.1	1	423	1.01325	2419.5	0.0420639
2	0.0005	2	2.1	1	423	1.01325	3063.13	0.0472944
2	0.0005	2	2.1	1	423	1.01325	4756.81	0.0752648
2	0.0005	2	2.1	1	423	1.01325	6245.93	0.0897309
2	0.0005	2	2.1	1	423	1.01325	7386.97	0.106977
2	0.0005	2	2.1	1	423	1.01325	8181.29	0.12028
2	0.0005	2	2.1	1	423	1.01325	9374.81	0.143397
2	0.0005	2	2.1	1	423	1.01325	10742.4	0.160555
2	0.0005	2	2.1	1	423	1.01325	12704.9	0.191414
2	0.0005	2	2.1	1	423	1.01325	14071.1	0.215215
2	0.0005	2	2.1	1	473	1.01325	217.875	0.516185
2	0.0005	2	2.1	1	473	1.01325	622.922	0.777956
2	0.0005	2	2.1	1	473	1.01325	1035.51	1.16758
2	0.0005	2	2.1	1	473	1.01325	1455.48	1.476
2	0.0005	2	2.1	1	473	1.01325	1842.66	2.09791
2	0.0005	2	2.1	1	473	1.01325	2260.25	1.9785
2	0.0005	2	2.1	1	473	1.01325	2765.73	2.80039
2	0.0005	2	2.1	1	473	1.01325	3169.21	2.80039
2	0.0005	2	2.1	1	473	1.01325	3509.99	3.33863
2	0.0005	2	2.1	1	473	1.01325	4161.33	3.75378
2	0.0005	2	2.1	1	473	1.01325	4443.71	4.47526
2	0.0005	2	2.1	1	473	1.01325	5091.98	5.33542
2	0.0005	2	2.1	1	473	1.01325	5639.52	6.71661
2	0.0005	2	2.1	1	523	1.01325	135.604	0.777956
2	0.0005	2	2.1	1	523	1.01325	509.072	1.9785
2	0.0005	2	2.1	1	523	1.01325	817.927	3.54012
2	0.0005	2	2.1	1	523	1.01325	1227.67	4.74535
2	0.0005	2	2.1	1	523	1.01325	1663.76	5.99885
2	0.0005	2	2.1	1	523	1.01325	2184.59	8.00756
2	0.0005	2	2.1	1	523	1.01325	2765.73	8.49083
2	0.0005	2	2.1	1	523	1.01325	3063.13	10.7337
2	0.0005	2	2.1	1	523	1.01325	3509.99	12.0684
2	0.0005	2	2.1	1	523	1.01325	4022.04	16.1095
2	0.0005	2	2.1	1	523	1.01325	4756.81	16.1095
2	0.0005	2	2.1	1	573	1.01325	14.9784	0.874691
2	0.0005	2	2.1	1	573	1.01325	172.095	2.49068
2	0.0005	2	2.1	1	573	1.01325	327.019	5.03174
2	0.0005	2	2.1	1	573	1.01325	509.072	7.5518
2	0.0005	2	2.1	1	573	1.01325	764.09	9.00327
2	0.0005	2	2.1	1	573	1.01325	846.252	11.3815
2	0.0005	2	2.1	1	573	1.01325	1270.18	15.1926
2	0.0005	2	2.1	1	573	1.01325	1406.76	19.2058
2	0.0005	2	2.1	1	573	1.01325	1906.47	20.3649
2	0.0005	2	2.1	1	573	1.01325	2260.25	22.8972
2	0.0006	2	2.1	1	473	1.01325	4.41767	0.278128
2	0.0006	2	2.1	1	473	1.01325	10.5152	0.482401
2	0.0006	2	2.1	1	473	1.01325	17.4526	0.890946
2	0.0006	2	2.1	1	473	1.01325	25.2612	1.29949
2	0.0006	2	2.1	1	473	1.01325	31.3276	1.91231
2	0.0006	2	2.1	1	473	1.01325	39.1361	2.11658
2	0.0006	2	2.1	1	473	1.01325	44.3314	2.7294
2	0.0006	2	2.1	1	473	1.01325	52.5755	2.93367
2	0.0006	2	2.1	1	473	1.01325	56.4953	3.5319
2	0.0006	2	2.1	1	473	1.01325	65.6105	3.5319
2	0.0006	2	2.1	1	473	1.01325	69.0637	4.34899
2	0.0006	2	2.1	1	473	1.01325	79.0499	5.16608
2	0.0006	2	2.1	1	473	1.01325	90.3427	6.18744
2	0.0006	2	2.1	1	523	1.01325	2.70664	0.482401
2	0.0006	2	2.1	1	523	1.01325	8.77303	1.91231
2	0.0006	2	2.1	1	523	1.01325	13.5328	3.5319
2	0.0006	2	2.1	1	523	1.01325	20.4703	4.75753
2	0.0006	2	2.1	1	523	1.01325	27.8433	5.98317
2	0.0006	2	2.1	1	523	1.01325	35.6518	8.0113
2	0.0006	2	2.1	1	523	1.01325	43.8959	8.41985
2	0.0006	2	2.1	1	523	1.01325	49.5579	10.8565
2	0.0006	2	2.1	1	523	1.01325	58.2375	11.4693
2	0.0006	2	2.1	1	523	1.01325	65.175	14.5188
2	0.0006	2	2.1	1	523	1.01325	76.8722	15.3359
2	0.0006	2	2.1	1	573	1.01325	0.52896	0.278128
2	0.0006	2	2.1	1	573	1.01325	3.14217	2.52513
2	0.0006	2	2.1	1	573	1.01325	6.15982	4.75753
2	0.0006	2	2.1	1	573	1.01325	9.20857	6.98994
2	0.0006	2	2.1	1	573	1.01325	12.6617	8.41985
2	0.0006	2	2.1	1	573	1.01325	14.8394	11.8779
2	0.0006	2	2.1	1	573	1.01325	21.3414	14.7231
2	0.0006	2	2.1	1	573	1.01325	23.0835	17.3787
2	0.0006	2	2.1	1	573	1.01325	30.021	18.5897
2	0.0006	2	2.1	1	573	1.01325	31.3276	20.8367
2	0.0006	2	2.1	1	573	1.01325	39.1361	22.6606
2	0.0006	2	2.1	1	373	1.01325	7.98735	0.00595841
2	0.0006	2	2.1	1	373	1.01325	13.6604	0.00765247
2	0.0006	2	2.1	1	373	1.01325	25.0065	0.0127346
2	0.0006	2	2.1	1	373	1.01325	30.6796	0.0110406
2	0.0006	2	2.1	1	373	1.01325	43.9167	0.0195109
2	0.0006	2	2.1	1	373	1.01325	49.5897	0.0178168
2	0.0006	2	2.1	1	373	1.01325	62.8269	0.022899
2	0.0006	2	2.1	1	373	1.01325	68.4999	0.024593
2	0.0006	2	2.1	1	373	1.01325	79.846	0.0279811
2	0.0006	2	2.1	1	373	1.01325	87.4101	0.0262871
2	0.0006	2	2.1	1	373	1.01325	106.32	0.0279811
2	0.0006	2	2.1	1	373	1.01325	119.557	0.0296752
2	0.0006	2	2.1	1	373	1.01325	125.23	0.0313693
2	0.0006	2	2.1	1	373	1.01325	140.359	0.0364514
2	0.0006	2	2.1	1	373	1.01325	144.141	0.0364514
2	0.0006	2	2.1	1	373	1.01325	163.051	0.0381455
2	0.0006	2	2.1	1	373	1.01325	180.07	0.0449217
2	0.0006	2	2.1	1	373	1.01325	198.98	0.0483098
2	0.0006	2	2.1	1	373	1.01325	217.89	0.0550861
2	0.0006	2	2.1	1	373	1.01325	233.018	0.0601682
2	0.0006	2	2.1	1	373	1.01325	248.147	0.0669445
2	0.0006	2	2.1	1	373	1.01325	248.147	0.0652504
2	0.0006	2	2.1	1	373	1.01325	267.057	0.0720266
2	0.0006	2	2.1	1	373	1.01325	270.839	0.0754148
2	0.0006	2	2.1	1	373	1.01325	287.858	0.0855791
2	0.0006	2	2.1	1	373	1.01325	302.986	0.0906613
2	0.0006	2	2.1	1	373	1.01325	321.896	0.0957434
2	0.0006	2	2.1	1	373	1.01325	340.806	0.100826
2	0.0006	2	2.1	1	373	1.01325	357.826	0.105908
2	0.0006	2	2.1	1	423	1.01325	6.09633	0.0110406
2	0.0006	2	2.1	1	423	1.01325	11.7694	0.0212049
2	0.0006	2	2.1	1	423	1.01325	17.4424	0.024593
2	0.0006	2	2.1	1	423	1.01325	30.6796	0.0313693
2	0.0006	2	2.1	1	423	1.01325	45.8077	0.0432277
2	0.0006	2	2.1	1	423	1.01325	57.1538	0.0483098
2	0.0006	2	2.1	1	423	1.01325	59.0448	0.053392
2	0.0006	2	2.1	1	423	1.01325	70.3909	0.0618623
2	0.0006	2	2.1	1	423	1.01325	81.737	0.0737207
2	0.0006	2	2.1	1	423	1.01325	93.0831	0.083885
2	0.0006	2	2.1	1	423	1.01325	108.211	0.0940494
2	0.0006	2	2.1	1	423	1.01325	123.339	0.104214
2	0.0006	2	2.1	1	423	1.01325	136.577	0.117766
2	0.0006	2	2.1	1	423	1.01325	138.468	0.117766
2	0.0006	2	2.1	1	423	1.01325	147.923	0.124542
2	0.0006	2	2.1	1	423	1.01325	147.923	0.131319
2	0.0006	2	2.1	1	423	1.01325	159.269	0.141483
2	0.0006	2	2.1	1	423	1.01325	168.724	0.158424
2	0.0006	2	2.1	1	423	1.01325	170.615	0.158424
2	0.0006	2	2.1	1	423	1.01325	183.852	0.166894
2	0.0006	2	2.1	1	423	1.01325	202.762	0.180446
2	0.0006	2	2.1	1	423	1.01325	215.999	0.192305
2	0.0006	2	2.1	1	423	1.01325	234.909	0.205857
2	0.0006	2	2.1	1	423	1.01325	244.365	0.210939
2	0.0006	2	2.1	1	423	1.01325	248.147	0.216022
2	0.0006	2	2.1	1	333	1.01325	9.83691	0.00151224
2	0.0006	2	2.1	1	333	1.01325	13.6017	0.00314958
2	0.0006	2	2.1	1	333	1.01325	24.8962	0.00505982
2	0.0006	2	2.1	1	333	1.01325	28.661	0.0056056
2	0.0006	2	2.1	1	333	1.01325	41.8378	0.00587849
2	0.0006	2	2.1	1	333	1.01325	47.485	0.00697005
2	0.0006	2	2.1	1	333	1.01325	64.4267	0.00806162
2	0.0006	2	2.1	1	333	1.01325	79.4859	0.0086074
2	0.0006	2	2.1	1	333	1.01325	94.5452	0.00942607
2	0.0006	2	2.1	1	333	1.01325	109.604	0.00969896
2	0.0006	2	2.1	1	333	1.01325	111.487	0.0105176
2	0.0006	2	2.1	1	333	1.01325	126.546	0.0110634
2	0.0006	2	2.1	1	333	1.01325	145.37	0.0118821
2	0.0006	2	2.1	1	333	1.01325	164.194	0.0127008
2	0.0006	2	2.1	1	333	1.01325	183.018	0.0135194
2	0.0006	2	2.1	1	333	1.01325	201.842	0.0140652
2	0.0006	2	2.1	1	333	1.01325	220.666	0.014611
2	0.0006	2	2.1	1	333	1.01325	239.49	0.0154297
2	0.0006	2	2.1	1	333	1.01325	250.785	0.0167941
2	0.0006	2	2.1	1	333	1.01325	252.667	0.017067
2	0.0006	2	2.1	1	333	1.01325	265.844	0.0162483
2	0.0006	2	2.1	1	333	1.01325	284.668	0.0165212
2	0.0006	2	2.1	1	333	1.01325	303.492	0.0173399
2	0.0006	2	2.1	1	333	1.01325	322.316	0.0178857
2	0.0006	2	2.1	1	333	1.01325	341.14	0.0189773
2	0.0006	2	2.1	1	353	1.01325	6.0721	0.00233091
2	0.0006	2	2.1	1	353	1.01325	7.95451	0.00505982
2	0.0006	2	2.1	1	353	1.01325	15.4841	0.00724294
2	0.0006	2	2.1	1	353	1.01325	26.7786	0.00915318
2	0.0006	2	2.1	1	353	1.01325	43.7202	0.0116092
2	0.0006	2	2.1	1	353	1.01325	55.0146	0.0132465
2	0.0006	2	2.1	1	353	1.01325	68.1915	0.0143381
2	0.0006	2	2.1	1	353	1.01325	77.6035	0.0157026
2	0.0006	2	2.1	1	353	1.01325	90.7803	0.0167941
2	0.0006	2	2.1	1	353	1.01325	103.957	0.0178857
2	0.0006	2	2.1	1	353	1.01325	119.016	0.0189773
2	0.0006	2	2.1	1	353	1.01325	120.899	0.0187044
2	0.0006	2	2.1	1	353	1.01325	134.076	0.0203417
2	0.0006	2	2.1	1	353	1.01325	147.252	0.0214333
2	0.0006	2	2.1	1	353	1.01325	160.429	0.0227977
2	0.0006	2	2.1	1	353	1.01325	166.077	0.0225248
2	0.0006	2	2.1	1	353	1.01325	184.901	0.0238893
2	0.0006	2	2.1	1	353	1.01325	199.96	0.0249808
2	0.0006	2	2.1	1	353	1.01325	209.372	0.0268911
2	0.0006	2	2.1	1	353	1.01325	218.784	0.0260724
2	0.0006	2	2.1	1	353	1.01325	235.726	0.027164
2	0.0006	2	2.1	1	353	1.01325	252.667	0.0279826
2	0.0006	2	2.1	1	353	1.01325	260.197	0.0282555
2	0.0006	2	2.1	1	353	1.01325	271.491	0.0290742
2	0.0006	2	2.1	1	353	1.01325	290.315	0.0298929
2	0.0006	2	2.1	1	353	1.01325	309.139	0.0307116
2	0.0006	2	2.1	1	353	1.01325	327.963	0.0312573
2	0.0006	2	2.1	1	353	1.01325	343.023	0.0312573
1	0.002	1	1.1	1	323	1.01325	104	3.6e-05
1	0.002	1	1.1	1	323	1.01325	253	4.7e-05
1	0.002	1	1.1	1	323	1.01325	500	5.5e-05
1	0.002	1	1.1	1	323	1.01325	1000	0.00079
1	0.002	1	1.1	1	323	1.01325	1500	0.00093
1	0.002	1	1.1	2	323	1.01325	104	4.9e-05
1	0.002	1	1.1	2	323	1.01325	253	5.8e-05
1	0.002	1	1.1	2	323	1.01325	500	6.1e-05
1	0.002	1	1.1	2	323	1.01325	1000	8.9e-05
1	0.002	1	1.1	2	323	1.01325	1500	0.0001
1.21	0.002	1	1.1	2	323	1.01325	19.5	2.7e-05
1.21	0.002	1	1.1	2	323	1.01325	138.7	0.000481
1.21	0.002	1	1.1	2	323	1.01325	155.8	0.000542
1.21	0.002	1	1.1	2	323	1.01325	175.3	0.00064
1.21	0.002	1	1.1	2	323	1.01325	207.8	0.000841
1	0.002	1	1.1	1	348	1.01325	104	3.6e-05
1	0.002	1	1.1	1	348	1.01325	253	6.1e-05
1	0.002	1	1.1	1	348	1.01325	500	0.000103
1	0.002	1	1.1	1	348	1.01325	1000	0.0002
1	0.002	1	1.1	1	348	1.01325	1500	0.000306
1	0.002	1	1.1	2	348	1.01325	104	4.9e-05
1	0.002	1	1.1	2	348	1.01325	253	7e-05
1	0.002	1	1.1	2	348	1.01325	500	0.00014
1	0.002	1	1.1	2	348	1.01325	1000	0.00024
1	0.002	1	1.1	2	348	1.01325	1500	0.000361
1	0.002	1	1.1	1	373	1.01325	107	6.7e-05
1	0.002	1	1.1	1	373	1.01325	254	1.34e-05
1	0.002	1	1.1	1	373	1.01325	500	0.000206
1	0.002	1	1.1	1	373	1.01325	1000	0.000356
1	0.002	1	1.1	1	373	1.01325	1500	0.000581
1	0.002	1	1.1	2	373	1.01325	107	0.000316
1	0.002	1	1.1	2	373	1.01325	254	0.00073
1	0.002	1	1.1	2	373	1.01325	500	0.00121
1	0.002	1	1.1	2	373	1.01325	1000	0.00216
1	0.002	1	1.1	2	373	1.01325	1500	0.00319
1.11	0.002	1	1.1	2	373	1.01325	77	0.00054
1.11	0.002	1	1.1	2	373	1.01325	100	0.00069
1.11	0.002	1	1.1	2	373	1.01325	122	0.000845
1.11	0.002	1	1.1	2	373	1.01325	144	0.00092
1.11	0.002	1	1.1	2	373	1.01325	167	0.00102
1.11	0.002	1	1.1	2	373	1.01325	237.8	0.00171
1.11	0.002	1	1.1	2	373	1.01325	262	0.00184
1.21	0.002	1	1.1	2	373	1.01325	30.5	0.00026
1.21	0.002	1	1.1	2	373	1.01325	48.8	0.00041
1.21	0.002	1	1.1	2	373	1.01325	120	0.00123
1.21	0.002	1	1.1	2	373	1.01325	144	0.002
1.21	0.002	1	1.1	2	373	1.01325	170	0.0024
1.21	0.002	1	1.1	2	373	1.01325	195	0.00257
1.21	0.002	1	1.1	2	373	1.01325	216	0.00284
1.21	0.002	1	1.1	2	373	1.01325	286	0.00378
1	0.002	1	1.1	1	423	1.01325	5.1	0.000471
1	0.002	1	1.1	1	423	1.01325	23.2	0.000507
1	0.002	1	1.1	1	423	1.01325	31.16	0.00058
1	0.002	1	1.1	1	423	1.01325	46.9	0.00058
1	0.002	1	1.1	1	423	1.01325	50.9	0.000616
1	0.002	1	1.1	1	423	1.01325	54.9	0.00054
1	0.002	1	1.1	1	423	1.01325	70.8	0.000761
1	0.002	1	1.1	1	423	1.01325	76.6	0.000797
1	0.002	1	1.1	1	423	1.01325	98.4	0.00094
1	0.002	1	1.1	1	423	1.01325	122.5	0.00101
1	0.002	1	1.1	1	423	1.01325	143.5	0.00101
1	0.002	1	1.1	1	423	1.01325	150	0.00123
1	0.002	1	1.1	2	423	1.01325	10.9	0.00068
1	0.002	1	1.1	2	423	1.01325	23.2	0.00101
1	0.002	1	1.1	2	423	1.01325	26.6	0.0012
1	0.002	1	1.1	2	423	1.01325	30	0.00141
1	0.002	1	1.1	2	423	1.01325	45.7	0.00203
1	0.002	1	1.1	2	423	1.01325	50	0.00217
1	0.002	1	1.1	2	423	1.01325	54.9	0.00228
1	0.002	1	1.1	2	423	1.01325	70.8	0.00293
1	0.002	1	1.1	2	423	1.01325	73.4	0.00308
1	0.002	1	1.1	2	423	1.01325	78.1	0.00326
1	0.002	1	1.1	2	423	1.01325	98.4	0.0042
1	0.002	1	1.1	2	423	1.01325	122.5	0.00482
1	0.002	1	1.1	2	423	1.01325	143.5	0.0056
1	0.002	1	1.1	2	423	1.01325	150	0.0059
1.073	0.002	1	1.1	2	423	1.01325	23.2	0.00242
1.073	0.002	1	1.1	2	423	1.01325	26.6	0.00267
1.073	0.002	1	1.1	2	423	1.01325	30	0.00307
1.073	0.002	1	1.1	2	423	1.01325	45.7	0.0048
1.073	0.002	1	1.1	2	423	1.01325	50	0.005
1.073	0.002	1	1.1	2	423	1.01325	54.9	0.0054
1.073	0.002	1	1.1	2	423	1.01325	70.8	0.0071
1.073	0.002	1	1.1	2	423	1.01325	73.4	0.00754
1.073	0.002	1	1.1	2	423	1.01325	78.1	0.00808
1.073	0.002	1	1.1	2	423	1.01325	165	0.0162
1.073	0.002	1	1.1	2	423	1.01325	168.6	0.0165
1.073	0.002	1	1.1	2	423	1.01325	172.5	0.01685
1.073	0.002	1	1.1	2	423	1.01325	190	0.0186
1.073	0.002	1	1.1	2	423	1.01325	214	0.0212
1.17	0.002	1	1.1	2	423	1.01325	4.3	0.00083
1.17	0.002	1	1.1	2	423	1.01325	7.5	0.0014
1.17	0.002	1	1.1	2	423	1.01325	23.2	0.0035
1.17	0.002	1	1.1	2	423	1.01325	30	0.0043
1.17	0.002	1	1.1	2	423	1.01325	50	0.0079
1.17	0.002	1	1.1	2	423	1.01325	54.9	0.009
1.17	0.002	1	1.1	2	423	1.01325	55.3	0.01
1.17	0.002	1	1.1	2	423	1.01325	73.4	0.0156
1.17	0.002	1	1.1	2	423	1.01325	80	0.0186
1.17	0.002	1	1.1	2	423	1.01325	97	0.0274
1.17	0.002	1	1.1	2	423	1.01325	103	0.03
1	0.002	1	1.1	1	473	1.01325	4.14	0.00049
1	0.002	1	1.1	1	473	1.01325	5.5	0.00071
1	0.002	1	1.1	1	473	1.01325	7.1	0.00074
1	0.002	1	1.1	1	473	1.01325	14.1	0.00156
1	0.002	1	1.1	1	473	1.01325	23	0.00266
1	0.002	1	1.1	1	473	1.01325	27.1	0.00305
1	0.002	1	1.1	1	473	1.01325	30.9	0.00365
1	0.002	1	1.1	1	473	1.01325	47	0.00546
1	0.002	1	1.1	1	473	1.01325	50	0.00582
1	0.002	1	1.1	2	473	1.01325	3.2	0.0017
1	0.002	1	1.1	2	473	1.01325	4	0.0023
1	0.002	1	1.1	2	473	1.01325	5	0.0028
1	0.002	1	1.1	2	473	1.01325	20.9	0.0118
1	0.002	1	1.1	2	473	1.01325	26.2	0.0143
1	0.002	1	1.1	2	473	1.01325	28.8	0.0167
1	0.002	1	1.1	2	473	1.01325	44.6	0.0263
1.07	0.002	1	1.1	2	473	1.01325	4.14	0.0021
1.07	0.002	1	1.1	2	473	1.01325	5	0.0024
1.07	0.002	1	1.1	2	473	1.01325	6.1	0.003
1.07	0.002	1	1.1	2	473	1.01325	7	0.0035
1.07	0.002	1	1.1	2	473	1.01325	23	0.0108
1.07	0.002	1	1.1	2	473	1.01325	25	0.0117
1.07	0.002	1	1.1	2	473	1.01325	27.9	0.0129
1.07	0.002	1	1.1	2	473	1.01325	28.9	0.0137
1.07	0.002	1	1.1	2	473	1.01325	30.9	0.014
1.07	0.002	1	1.1	2	473	1.01325	46.8	0.0228
1.07	0.002	1	1.1	2	473	1.01325	52.6	0.0256
1.188	0.002	1	1.1	2	473	1.01325	1.35	0.00071
1.188	0.002	1	1.1	2	473	1.01325	1.9	0.0012
1.188	0.002	1	1.1	2	473	1.01325	2.57	0.00177
1.188	0.002	1	1.1	2	473	1.01325	4.5	0.0037
1.188	0.002	1	1.1	2	473	1.01325	6.9	0.0068
1.188	0.002	1	1.1	2	473	1.01325	9.8	0.013
1.188	0.002	1	1.1	2	473	1.01325	14.9	0.0256
1.188	0.002	1	1.1	2	473	1.01325	16.8	0.03
1	0.002	1	1.1	1	523	1.01325	0.67	0.00093
1	0.002	1	1.1	1	523	1.01325	1.06	0.00135
1	0.002	1	1.1	1	523	1.01325	3	0.0034
1	0.002	1	1.1	1	523	1.01325	4	0.00465
1	0.002	1	1.1	1	523	1.01325	5	0.0057
1	0.002	1	1.1	1	523	1.01325	6	0.0068
1	0.002	1	1.1	1	523	1.01325	8.9	0.0097
1	0.002	1	1.1	1	523	1.01325	12.9	0.0136
1	0.002	1	1.1	1	523	1.01325	16.9	0.0162
1	0.002	1	1.1	1	523	1.01325	20.9	0.02
1	0.002	1	1.1	1	523	1.01325	22.9	0.0219
1	0.002	1	1.1	2	523	1.01325	1	0.003
1	0.002	1	1.1	2	523	1.01325	1.62	0.00436
1	0.002	1	1.1	2	523	1.01325	1.98	0.0056
1	0.002	1	1.1	2	523	1.01325	2.6	0.00692
1	0.002	1	1.1	2	523	1.01325	3	0.0073
1	0.002	1	1.1	2	523	1.01325	3.5	0.00856
1	0.002	1	1.1	2	523	1.01325	3.96	0.0097
1	0.002	1	1.1	2	523	1.01325	4.37	0.01024
1	0.002	1	1.1	2	523	1.01325	5	0.0116
1	0.002	1	1.1	2	523	1.01325	5.4	0.0132
1	0.002	1	1.1	2	523	1.01325	6	0.0146
1	0.002	1	1.1	2	523	1.01325	6.4	0.0156
1	0.002	1	1.1	2	523	1.01325	6.9	0.0171
1	0.002	1	1.1	2	523	1.01325	7.4	0.0187
1.065	0.002	1	1.1	2	523	1.01325	1.4	0.0015
1.065	0.002	1	1.1	2	523	1.01325	2	0.0022
1.065	0.002	1	1.1	2	523	1.01325	4	0.0038
1.065	0.002	1	1.1	2	523	1.01325	5	0.0045
1.065	0.002	1	1.1	2	523	1.01325	6	0.0063
1.065	0.002	1	1.1	2	523	1.01325	22.9	0.0309
1.065	0.002	1	1.1	2	523	1.01325	25.9	0.035
1.065	0.002	1	1.1	2	523	1.01325	27.8	0.0381
1.065	0.002	1	1.1	2	523	1.01325	29.7	0.0414
1	0.002	1	1.1	1	573	1.01325	0.5	0.0047
1	0.002	1	1.1	1	573	1.01325	1	0.0079
1	0.002	1	1.1	1	573	1.01325	1.24	0.0092
1	0.002	1	1.1	1	573	1.01325	1.5	0.0106
1	0.002	1	1.1	1	573	1.01325	2	0.0126
1	0.002	1	1.1	1	573	1.01325	2.25	0.0145
1	0.002	1	1.1	1	573	1.01325	2.75	0.0167
1	0.002	1	1.1	1	573	1.01325	3	0.0177
1	0.002	1	1.1	1	573	1.01325	3.25	0.019
1	0.002	1	1.1	1	573	1.01325	3.5	0.0199
1	0.002	1	1.1	1	573	1.01325	4	0.0216
1	0.002	1	1.1	2	573	1.01325	0.75	0.003
1	0.002	1	1.1	2	573	1.01325	1.25	0.00585
1	0.002	1	1.1	2	573	1.01325	1.5	0.0071
1	0.002	1	1.1	2	573	1.01325	1.86	0.0066
1	0.002	1	1.1	2	573	1.01325	2.25	0.0101
1	0.002	1	1.1	2	573	1.01325	2.5	0.0103
1	0.002	1	1.1	2	573	1.01325	3	0.0117
1	0.002	1	1.1	2	573	1.01325	3.5	0.0142
1	0.002	1	1.1	2	573	1.01325	3.75	0.0147
1	0.002	1	1.1	2	573	1.01325	4.25	0.0165
1	0.002	1	1.1	2	573	1.01325	4.75	0.0186
1	0.002	1	1.1	2	573	1.01325	5	0.0186
1	0.002	1	1.1	2	573	1.01325	5.5	0.0229
1	0.002	1	1.1	2	573	1.01325	6	0.0255
1.061	0.002	1	1.1	2	573	1.01325	0.5	0.0018
1.061	0.002	1	1.1	2	573	1.01325	0.75	0.0043
1.061	0.002	1	1.1	2	573	1.01325	1	0.0034
1.061	0.002	1	1.1	2	573	1.01325	1.5	0.005
1.061	0.002	1	1.1	2	573	1.01325	2	0.0069
1.061	0.002	1	1.1	2	573	1.01325	3	0.0094
1.061	0.002	1	1.1	2	573	1.01325	4	0.0154
1.207	0.002	1	1.1	2	573	1.01325	0.23	0.0021
1.207	0.002	1	1.1	2	573	1.01325	0.31	0.00266
1.207	0.002	1	1.1	2	573	1.01325	0.83	0.0088
1.207	0.002	1	1.1	2	573	1.01325	1	0.013
1.207	0.002	1	1.1	2	573	1.01325	1.37	0.0396
1.207	0.002	1	1.1	2	573	1.01325	1.74	0.05
1.207	0.002	1	1.1	2	573	1.01325	2	0.0734
1.207	0.002	1	1.1	2	573	1.01325	2.5	0.1051
1.207	0.002	1	1.1	2	573	1.01325	2.66	0.1182
1.207	0.002	1	1.1	2	573	1.01325	2.82	0.1294
1.207	0.002	1	1.1	2	573	1.01325	3	0.139
